# Supplementary material for: Niosomal Delivery of Celecoxib and Metformin for Targeted Breast Cancer Treatment
Source: Cancers (Basel). 2023 Oct 16;15(20):5004. doi: 10.3390/cancers15205004 (PMC10605450; doi:10.3390/cancers15205004)
Supplement: Supplementary file 1 [file cancers-15-05004-s001.zip]

Archive with 1 entries (1 files):
- cancers-2637518-supplementary.pdf
